# Supplementary material for: UK Patient Access to Low-Protein Prescription Foods in Phenylketonuria (PKU): An Uneasy Path
Source: Nutrients. 2025 Jan 22;17(3):392. doi: 10.3390/nu17030392 (PMC11820046; doi:10.3390/nu17030392)
Supplement: Supplementary file 1 [file nutrients-17-00392-s001.zip]

Archive with 3 entries (3 files):
- S1 - Patient access to low protein prescription foods in PKU_ a questionnaire for dietetics.pdf
- S2 - Result - NOT Research.pdf
- Table S1.pdf
